# Supplementary material for: Characterisation of the in-vivo miRNA landscape in Drosophila ribonuclease mutants reveals Pacman-mediated regulation of the highly conserved let-7 cluster during apoptotic processes
Source: Front Genet. 2024 Feb 20;15:1272689. doi: 10.3389/fgene.2024.1272689 (PMC10912645; doi:10.3389/fgene.2024.1272689)
Supplement: Supplementary file 1 [file DataSheet1.zip]

Archive with 6 entries (6 files):
- Supplemental_File_1.csv
- Supplemental_File_2.xlsx
- Supplemental_Figure_Legends_and_Tables.pdf
- SupplementalFig1.tif
- SupplementalFig2.tif
- SupplementalFig3.tif
