# Supplementary material for: Characterisation of the in-vivo miRNA landscape in Drosophila ribonuclease mutants reveals Pacman-mediated regulation of the highly conserved let-7 cluster during apoptotic processes
Source: Front Genet. 2024 Feb 20;15:1272689. doi: 10.3389/fgene.2024.1272689 (PMC10912645; doi:10.3389/fgene.2024.1272689)
Supplement: Supplementary file 1 [file DataSheet1.zip › Supplemental_File_1.csv]

miRNA	genomic_organisation	Host_type	Host_gene	pcmWT_1_normalised_counts	pcmWT_2_normalised_counts	pcmWT_3_normalised_counts	pcmWT_4_normalised_counts	pcm14_1_normalised_counts	pcm14_2_normalised_counts	pcm14_3_normalised_counts	pcm14_4_normalised_counts	pcmWT_average_normalised_counts	pcm14_average_normalised_counts	log2FoldChange_pcm	pvalue_pcm	padj_pcm	Significant_in_sRNAtb_pcm	dis3L2WT_1_normalised_counts	dis3L2WT_2_normalised_counts	dis3L2WT_3_normalised_counts	dis3L2WT_4_normalised_counts	dis3L212_1_normalised_counts	dis3L212_2_normalised_counts	dis3L212_3_normalised_counts	dis3L212_4_normalised_counts	dis3L2WT_average_normalised_counts	dis3L212_average_normalised_counts	log2FoldChange_dis3L2	pvalue_dis3L2	padj_dis3L2	Significant_in_sRNAtb_dis3L2
dme-bantam-3p	exon	lncRNA	lncRNA:CR43423	415661.4438	452543.9138	411105.8407	391274.942	394023.6164	270007.9409	398448.3588	376580.3664	417646.5351	359765.0706	-0.215230787	0.113257193	0.194672879		380882.6584	363121.1384	383304.5562	292621.2738	235499.7188	244847.9075	224508.1259	239251.2377	354982.4067	236026.7475	-0.589	2.94E-08	5.28E-07
dme-bantam-5p	exon	lncRNA	lncRNA:CR43423	22754.63906	19585.30682	19549.2216	17919.38484	22361.3078	21328.79358	24732.16277	22312.66164	19952.13808	22683.73145	0.185030524	0.0753	0.140446493		15804.88598	19518.73982	19074.8412	19951.35206	12895.30111	14207.6392	14495.76242	16267.57967	18587.45477	14466.5706	-0.362	0.001395377	0.009589503
dme-let-7-3p	exon	lncRNA	lncRNA:let7C	1502.225404	1251.227717	1100.707155	1036.62854	180.1429748	186.6692647	137.1253569	46.50304065	1222.697204	137.6101593	-3.148021773	3.89E-14	3.61E-13	Yes-downregulated	622.423392	971.2289641	940.891916	851.0209321	282.8104849	370.6421844	504.5486367	321.028829	846.3913011	369.7575338	-1.19	1.71E-08	3.68E-07	Yes-downregulated
dme-let-7-5p	exon	lncRNA	lncRNA:let7C	91533.43859	78983.74962	74839.052	99980.50191	15852.58178	19635.04452	12764.32843	6167.308662	86334.18553	13604.81585	-2.665726971	2.79E-24	7.18E-23	Yes-downregulated	88489.93364	106835.186	78027.23732	95364.1497	34431.74804	46961.39174	61699.98029	46148.68879	92179.12668	47310.45221	-0.962	9.52E-08	1.54E-06
dme-miR-1-3p	exon	lncRNA	lncRNA:CR45361	135709.3461	131169.6678	136689.4584	144318.8975	161127.0447	157127.0234	139994.7779	170011.3461	136971.8425	157065.048	0.197489902	0.0299	0.0624		171621.5799	160607.2036	149389.8236	158092.8376	173030.3107	210035.5504	157106.835	177005.5489	159927.8612	179294.5613	0.164900111	0.129373231	0.366557487
dme-miR-1-5p	exon	lncRNA	lncRNA:CR45361	183.8271396	216.6399341	204.7827265	137.4283666	137.7009127	127.1913127	100.6558471	104.3176317	185.6695417	117.4664261	-0.652101506	0.00134	0.00385		161.0520527	158.6975432	182.9512059	140.7540982	119.1232043	124.1697998	129.0291928	119.7236227	160.863725	123.0114549	-0.381	0.008201754	0.037666302
dme-miR-10-3p	exon	lncRNA	lncRNA:CR42651	42587.17522	38068.39192	38841.71192	40099.04904	34521.43018	32689.99745	36290.07982	36648.16655	39899.08203	35037.4185	-0.187524092	0.0234	0.0505		49962.70371	43543.43189	44207.40011	48131.40524	50821.04414	57438.3353	48047.80183	54099.18494	46461.23524	52601.59155	0.179	0.048095737	0.167453296
dme-miR-10-5p	exon	lncRNA	lncRNA:CR42651	34020.49779	32336.4163	33246.32507	34418.06981	35282.55783	33883.21667	38482.62675	37524.18329	33505.32724	36293.14614	0.115225935	0.146308081	0.238375118		37640.2766	35448.79921	33027.04864	36690.2625	41615.99136	41371.88353	39606.62305	45472.7271	35701.59674	42016.80626	0.235	0.00285908	0.017101535
dme-miR-100-3p	exon	lncRNA	lncRNA:let7C	499	404	430	451	95	93	58	25	446	67.75	-2.696764428	3.05E-20	5.10E-19	Yes-downregulated	578.0757253	760.6902235	548.8536177	598.7462792	231.3903968	194.1903636	384.4180089	255.3397617	621.5914614	266.3346327	-1.22	1.86E-08	3.76E-07	Yes-downregulated
dme-miR-100-5p	exon	lncRNA	lncRNA:let7C	6933	5080	4584	5578	1485	1545	1031	475	5543.75	1134	-2.288759978	1.83E-09	1.09E-08	Yes-downregulated	8822.851582	8183.503308	4714.623536	5638.825718	3432.290885	2491.798464	3848.629372	2707.025274	6839.951036	3119.935999	-1.13	4.35E-07	6.68E-06	Yes-downregulated
dme-miR-1000-5p	exon	lncRNA	lncRNA:CR45910	55.7303998	64.46359013	56.46582532	117.4056907	74.50939796	280.003897	208.6055961	203.6079077	73.51637649	191.6816997	1.383222887	0.000161	0.000531	Yes-upregulated	31.1211696	60.3050664	104.5435462	71.45977293	22.28203821	83.09106906	47.16239461	62.51056406	66.85738879	53.76151648	-0.306	0.488281921	0.754617515
dme-miR-1003-3p	mirtron	mRNA	CG6695	19567.19291	18024.44251	16815.52278	19613.1212	15835.60496	15610.67478	14274.16614	14335.50491	18505.06985	15013.9877	-0.301479226	0.00107	0.00313		23088.79573	23882.92226	23657.33331	22926.67715	24497.38701	22482.20263	25572.69616	24609.03172	23388.93211	24290.32938	0.05458955	0.402951892	0.67248238
dme-miR-1003-5p	mirtron	mRNA	CG6695	395.1035807	340.2832135	345.5708509	323.0931798	712.0834869	603.9299739	767.3184864	755.3602009	351.0127062	709.673037	1.012762598	5.86E-15	6.12E-14	Yes-upregulated	483.9341873	587.1809097	532.881687	573.8436311	531.3409111	364.1069318	502.7689237	406.8484169	544.4601038	451.2662959	-0.269	0.074765513	0.246421029
dme-miR-1005-3p	mirtron	mRNA	Atet	69.87094901	53.89578847	51.94855929	59.15790617	59.41888698	33.85668036	35.01072942	62.84194683	58.71830074	47.7820609	-0.295854394	0.31061295	0.430476038		34.23328656	48.66724657	43.55981093	46.55712479	49.70608523	52.28202098	50.72182062	30.72553149	43.25436721	45.85886458	0.098829902	0.709505838	0.901499745
dme-miR-1006-3p	mirtron	mRNA	VhaSFD	5695.314141	7755.709639	7122.975644	6906.002954	8727.974288	5139.810096	7518.554142	5890.804096	6870.000595	6819.285656	-0.0107	0.950593878	0.95813834		8093.838184	7315.956739	7184.464815	5808.81336	7313.650541	6995.521129	8618.260223	8665.65938	7100.768275	7898.272818	0.153	0.244738417	0.536662681
dme-miR-1006-5p	mirtron	mRNA	VhaSFD	124.7695518	100.3941158	118.2017943	91.92228497	180.1429748	136.3417668	140.0429177	148.3069945	108.8219367	151.2086635	0.473927327	0.0121	0.0282		136.155117	144.9437561	178.5952248	163.4912987	201.3953453	178.3190358	188.6495785	203.4242085	155.7963491	192.947042	0.319	0.025237608	0.099411555
dme-miR-1007-3p	mirtron	mRNA	Abca3	221.2580052	225.0941754	241.6737324	211.1482189	757.3550198	574.6485206	558.7128903	798.0927248	224.793533	672.2022889	1.580158091	6.72E-24	1.50E-22	Yes-upregulated	151.7157018	123.7840837	140.8433887	158.0776795	248.5304262	209.1280839	235.8119731	238.3877443	143.6052134	232.9645569	0.696	5.58E-07	8.19E-06
dme-miR-1008-3p	mirtron	mRNA	CG18004	840.1149821	1104.335274	1072.850681	1188.618853	600.7909684	620.4007914	493.0677726	661.0972807	1051.479948	593.8392033	-0.822427996	1.76E-08	9.13E-08		448.9228715	519.4699579	614.1933341	529.451954	401.9336892	483.6086941	468.9543766	521.2745342	528.0095294	468.9428235	-0.168	0.216788048	0.500160996
dme-miR-1008-5p	mirtron	mRNA	CG18004	220.4262082	317.0340498	287.5992703	167.4623805	84.88412426	53.98767949	87.52682354	66.61246364	248.1304772	73.25277273	-1.765311262	1.51E-12	1.17E-11	Yes-downregulated	176.6126375	212.6547078	210.5390861	127.7614122	110.5531896	127.9042299	115.6813453	145.1516487	181.8919609	124.8226034	-0.542	0.006622169	0.031924785
dme-miR-1009-3p	mirtron	mRNA	CG3860	800.1887255	1058.893726	1005.844568	922.8633362	1318.533397	997.3995024	996.3470079	1107.275103	946.9475889	1104.888753	0.22376438	0.107821655	0.188546768		767.9148599	799.8356175	772.4606471	701.6050433	1011.261734	1153.938892	1157.703309	1100.821628	760.4540419	1105.931391	0.54	1.96E-09	6.35E-08
dme-miR-1010-3p	mirtron	mRNA	Skip	20017.19509	18430.2461	18459.80761	21022.89961	19034.79329	16836.83564	15547.68142	17686.23752	19482.5371	17276.38697	-0.173287234	0.0797	0.147145921		19953.33789	18561.26465	17641.72342	19169.62545	25667.19401	17989.68325	24166.72289	20580.80859	18831.48785	22101.10219	0.230947084	0.068860759	0.231687764
dme-miR-1010-5p	mirtron	mRNA	Skip	2136.054727	2096.65185	1770.768282	1783.838401	1616.570989	1319.495488	1352.289424	1380.009152	1946.828315	1417.091263	-0.457382071	0.000103	0.000348		1405.898837	1384.90056	1632.040916	1487.662545	1544.316648	1918.563448	1508.306771	2316.069373	1477.625715	1821.81406	0.302	0.051906626	0.176482528
dme-miR-1012-3p	mirtron	mRNA	Lerp	6131.175775	5953.899456	5782.85339	5990.420591	4134.800009	3945.675829	3733.019024	4300.902841	5964.587303	4028.599426	-0.565905881	5.69E-12	4.32E-11		8976.901371	8386.636164	8196.504423	8513.457493	9240.189844	8670.413015	8333.506143	7648.538338	8518.374863	8473.161835	-0.007749672	0.926000867	0.97744536
dme-miR-1012-5p	mirtron	mRNA	Lerp	1804.167719	1697.188947	1740.653175	1610.915291	1602.423635	1405.509757	1458.780392	1592.414933	1713.231283	1514.782179	-0.177795583	0.0582	0.110984466		1738.895351	1803.862074	1800.472185	2005.204537	2035.37849	1864.414212	1892.72478	1832.936878	1837.108537	1906.36359	0.054	0.508283718	0.763607633
dme-miR-1013-3p	mirtron	mRNA	wts	415.898506	482.9485359	411.824086	483.2745873	1515.653197	1248.121946	1311.443573	1295.800944	448.4864288	1342.754915	1.584225989	2.78E-41	1.55E-39	Yes-upregulated	584.2999592	549.0934993	553.2095988	524.0383348	640.1800977	694.603993	637.1372555	647.3551634	552.660348	654.8191274	0.243	0.005011577	0.025354509
dme-miR-1015-3p	mirtron	mRNA	CG6432	3.327188048	8.454241329	7.528776709	8.1910947	0.943156936	1.83009083	1.458780392	2.513677873	6.875325197	1.686426508	-2.040018688	0.0267	0.0564		7.00226316	9.521852589	5.80797479	9.74451449	11.1410191	2.800822552	7.118852017	3.178503257	8.019151257	6.059799233	-0.391	0.534329587	0.788075145
dme-miR-1016-3p	mirtron	mRNA	Opa1	2.495391036	3.170340498	6.775899038	8.1910947	3.772627745	2.745136245	4.376341177	6.284194683	5.158181318	4.294574963	-0.294079309	0.713130113	0.778383848		11.6704386	10.57983621	13.06794328	18.40630515	20.56803527	8.402467657	20.46669955	5.297505429	13.43113081	13.68367698	0.0444	0.932706951	0.97817313
dme-miR-1016-5p	mirtron	mRNA	Opa1	2.495391036	2.113560332	3.764388354	1.820243267	9.431569363	11.8955904	10.21146275	5.027355746	2.548395747	9.141494565	1.829929607	0.0142	0.0319		7.00226316	22.21765604	18.87591807	7.579066826	10.28401763	7.46886014	8.008708519	10.59501086	13.91872602	9.089149288	-0.59	0.271340334	0.565707591
dme-miR-11-3p	intron	mRNA	E2f1	229228.2842	215786.0557	214839.6664	236719.9065	233204.9841	219787.5034	248323.8098	235339.3204	224143.4782	234163.9044	0.0631	0.436789802	0.542333806		223023.6377	218055.7142	215130.2902	220710.005	230863.3409	246923.317	239525.3443	271249.23	219229.9118	247140.308	0.173	0.01753945	0.073574575
dme-miR-11-5p	intron	mRNA	E2f1	7216.670876	7080.427113	7117.705501	5866.644049	4495.085958	4111.29905	4266.932647	4569.866374	6820.361885	4360.796007	-0.645335548	1.69E-10	1.08E-09		7097.960757	6675.876649	6888.258101	6088.156109	6946.853912	7812.427706	6707.738313	6850.73402	6687.562904	7079.438488	0.0821	0.35051274	0.633754841
dme-miR-12-3p	intron	mRNA	Gmap	72.36634004	76.08817196	63.99460203	63.70851433	69.79361328	57.64786115	68.56267844	60.32826896	69.03940709	64.08310546	-0.107038596	0.624247874	0.7110375		50.5719006	69.82691899	60.9837353	37.89533413	41.13607054	58.8172736	48.94210762	48.73704994	54.81947225	49.40812542	-0.145525395	0.573426555	0.805290337
dme-miR-12-5p	intron	mRNA	Gmap	3898.632595	4443.760599	4000.791943	4276.661555	4615.810046	4209.208909	4681.226279	4841.343584	4154.961673	4586.897205	0.142611613	0.116499207	0.197516421		5341.170733	3364.387915	3486.236868	3344.533918	2807.536814	3037.958862	3054.877372	3441.259526	3884.082358	3085.408144	-0.333	0.051299113	0.176272485
dme-miR-124-3p	exon	lncRNA	lncRNA:CR45919	11.64515817	21.13560332	14.30467575	40.04535187	20.7494526	109.8054498	61.26877648	70.38298045	21.78269728	65.55166483	1.595836983	0.00156	0.00442	Yes-upregulated	7.7802924	10.57983621	26.13588656	16.24085748	1.714002939	12.13689773	4.449282511	12.71401303	15.18421816	7.753549051	-0.961	0.147138157	0.380204997
dme-miR-124-5p	exon	lncRNA	lncRNA:CR45919	6.654376096	2.113560332	10.54028739	11.83158123	9.431569363	46.66731617	20.42292549	21.36626192	7.784951262	24.47201824	1.642340998	0.008	0.0198		10.89240936	8.463868968	27.58788025	24.90264814	10.28401763	7.46886014	5.339139013	9.535509771	17.96170168	8.15688164	-1.11	0.037626605	0.139694177
dme-miR-125-3p	exon	lncRNA	lncRNA:let7C	4177.284594	3868.872188	3348.047002	3307.382016	489.4984499	666.1530621	389.4943647	203.6079077	3675.39645	437.1884461	-3.068627612	1.11E-31	3.72E-30	Yes-downregulated	3810.009188	4752.462426	3509.468767	3796.029756	1360.918334	1569.394237	1897.174063	1707.91575	3966.992534	1633.850596	-1.28	1.42E-19	2.29E-17	Yes-downregulated
dme-miR-125-5p	exon	lncRNA	lncRNA:let7C	25117.77437	22760.93122	21715.25066	28122.75847	3711.322544	4694.182979	3298.302467	1635.147457	24429.17868	3334.738862	-2.872620996	2.89E-32	1.07E-30	Yes-downregulated	32415.03223	35363.10253	23875.13237	29406.77928	11228.43325	13255.35953	19757.48392	13017.03034	30265.0116	14314.57676	-1.08	2.69E-08	5.11E-07	Yes-downregulated
dme-miR-133-3p	intron	lncRNA	lncRNA:CR44909	3.327188048	9.511021495	12.04604273	10.01133797	10.3747263	31.11154411	17.50536471	41.47568491	8.723897561	25.11683001	1.523184526	0.00744	0.0185	Yes-upregulated	7.7802924	8.463868968	40.65582353	7.579066826	7.713013225	12.13689773	9.788421524	13.77351411	16.11976293	10.85296165	-0.533	0.405929574	0.67248238
dme-miR-137-3p	own locus	-	-	34.10367749	81.37207279	52.70143696	63.70851433	169.7682485	222.3560358	164.8421843	145.7933166	57.97142539	175.6899463	1.611719094	1.13E-09	7.11E-09	Yes-upregulated	30.34314036	28.56555777	52.27177311	20.57175281	45.42107788	84.02467657	34.70440358	56.15355754	32.93805601	55.0759289	0.758	0.042841945	0.154926778
dme-miR-13a-3p	exon	lncRNA	lncRNA:CR45911	218.7626142	226.1509555	224.3575459	241.1822328	198.0629566	256.2127162	281.5446157	204.8647467	227.6133371	235.1712588	0.044	0.782628575	0.835137202		199.1754854	232.7563966	207.6350987	172.1530893	190.2543262	135.37309	177.0814439	169.5201737	202.9300175	168.0572585	-0.270335057	0.097099909	0.298697815
dme-miR-13a-5p	exon	lncRNA	lncRNA:CR45911	8.31797012	5.283900831	12.04604273	8.1910947	4.715784681	5.49027249	2.917560785	0	8.459752095	3.280904489	-1.319552911	0.0971	0.172455383		10.89240936	12.69580345	8.711962185	15.15813365	4.285007347	8.402467657	8.008708519	7.4165076	11.86457716	7.028172781	-0.77	0.120920628	0.352612282
dme-miR-13b-1-5p	exon	lncRNA	lncRNA:CR45911	24.12211335	21.13560332	11.29316506	19.1125543	14.14735404	17.38586289	13.12902353	6.284194683	18.91585901	12.73660879	-0.546630081	0.254386816	0.367814704		13.22649708	19.04370518	8.711962185	15.15813365	12.85502204	17.73854283	12.45799103	10.59501086	14.03507452	13.41164169	-0.0786	0.852047626	0.946254586
dme-miR-13b-2-5p	intron	mRNA	CCT2	2940.402437	3084.741305	3034.097014	2679.398089	2257.917705	2238.201085	2300.496679	2127.82832	2934.659711	2231.110947	-0.395425114	5.86E-06	2.39E-05		2118.573621	2417.492574	2493.073179	2477.272128	2217.919803	2249.06051	2408.841551	2496.184558	2376.602875	2343.001605	-0.019760869	0.825104446	0.946254586
dme-miR-14-3p	exon	lncRNA	lncRNA:CR43651	583741.0025	544565.1603	549741.4879	633870.5937	807993.1157	778866.5262	798448.8599	855879.6654	577979.5611	810297.0418	0.487431636	1.78E-08	9.13E-08		563627.7223	533613.083	557690.4513	595599.8838	721967.176	661538.4156	690711.0663	694630.1018	562632.7851	692211.6899	0.299	4.03E-06	5.01E-05
dme-miR-14-5p	exon	lncRNA	lncRNA:CR43651	1458.140162	1262.852299	1209.874417	1074.853649	2048.536866	2291.273719	2937.98371	2775.100372	1251.430132	2513.223667	1.005041179	1.28E-11	9.52E-11	Yes-upregulated	2334.08772	2237.635358	1652.368828	2176.274903	1792.847074	1421.884249	1655.133094	1461.051997	2100.091702	1582.729104	-0.409	0.003328612	0.019028393
dme-miR-184-3p	exon	lncRNA	lncRNA:CR44206	71311.62143	64302.95955	67982.59505	74962.16833	107346.3499	119500.356	111656.51	98342.61943	69639.83609	109211.4588	0.649142361	2.61E-11	1.85E-10		86833.50939	73957.28704	65897.28197	74779.4042	90191.69165	61131.68664	78632.16981	64331.84642	75366.87065	73571.84863	-0.034788535	0.817777906	0.946254586
dme-miR-184-5p	exon	lncRNA	lncRNA:CR44206	759.4306719	607.6485955	712.2222767	672.579887	940.3274654	1090.734135	891.3148197	903.6671954	687.9703578	956.5109039	0.47581598	8.20E-05	0.000282		963.9782284	817.821339	789.8845715	898.6607808	1316.354257	997.0928287	1294.741211	1024.53755	867.5862299	1158.181462	0.416	0.002077945	0.013697474
dme-miR-190-3p	intron	mRNA	rhea	278.651999	355.0781358	332.7719305	382.251086	569.6667895	579.2237477	570.3831334	491.4240242	337.1882878	552.6744237	0.714978177	1.79E-07	8.68E-07		272.310234	287.7715449	319.4386135	332.3962165	401.0766877	338.8995288	399.5455695	469.358981	302.9791522	402.2201918	0.411	0.003012129	0.01768941
dme-miR-190-5p	intron	mRNA	rhea	2355.649138	2306.951103	2241.316826	2747.657211	4768.60147	5342.035133	5616.30451	4495.712876	2412.89357	5055.663497	1.067097437	1.39E-20	2.44E-19	Yes-upregulated	1610.520527	1463.191348	1710.448576	1599.1831	2212.777794	1741.17802	2288.710924	2343.616402	1595.835888	2146.570785	0.428	0.000335766	0.002854013
dme-miR-193-3p	own locus	-	-	7.486173108	5.283900831	1.505755342	4.550608167	1.886313873	0	0	2.513677873	4.706609362	1.099997937	-2.084666559	0.0865	0.155367776		2.33408772	2.115967242	1.451993698	8.661790658	4.285007347	2.800822552	1.779713004	4.238004343	3.640959829	3.275886812	-0.165274764	0.850205844	0.946254586
dme-miR-193-5p	own locus	-	-	21.62672231	27.47628432	16.56330876	16.3821894	4.715784681	4.575227075	1.458780392	8.797872556	20.5121262	4.886916176	-2.049303847	0.000332	0.00106	Yes-downregulated	23.3408772	17.98572156	14.51993698	9.74451449	14.56902498	24.27379545	11.56813453	13.77351411	16.39776256	16.04611727	-0.052577955	0.904281975	0.967514079
dme-miR-2279-3p	intron	mRNA	MFS17	59.05758785	97.22377528	45.92553792	74.62997393	28.29470809	32.02658953	52.51609412	40.21884597	69.20921875	38.26405943	-0.866293781	0.00729	0.0183		45.12569592	31.73950863	33.39585504	37.89533413	47.99208229	47.61398339	31.14497758	47.67754886	37.03909843	43.60714803	0.22	0.412010368	0.675529689
dme-miR-2279-5p	intron	mRNA	MFS17	306.9330974	249.4001192	234.8978333	259.3846655	172.5977193	125.3612219	188.1826706	163.3890618	262.6539289	162.3826684	-0.700319175	6.18E-05	0.000215		191.395193	205.2488225	245.3869349	225.2065571	169.686291	143.7755577	152.1654619	159.9846639	216.8093769	156.4029936	-0.463	0.000921655	0.006923128
dme-miR-2283-3p	intron	mRNA	Kdm3/CG8176	10.81336116	3.170340498	3.764388354	0.910121633	0	0.915045415	0	0	4.664552911	0.228761354	-3.784197118	0.014	0.0315		28.78708188	28.56555777	36.29984244	17.32358132	24.85304262	25.20740297	23.13626906	22.2495228	27.74401585	23.86155936	-0.204	0.520001189	0.777594371
dme-miR-2489-3p	mirtron	mRNA	kuz	87.33868626	109.9051373	109.92014	123.7765421	43.38521907	54.9027249	48.13975295	46.50304065	107.7351264	48.23268439	-1.155970047	2.76E-07	1.28E-06	Yes-downregulated	84.02715792	116.3781983	60.9837353	68.21160143	97.69816752	127.9042299	90.76536322	104.8906075	82.40017324	105.314592	0.345	0.149225519	0.382538433
dme-miR-2497-3p	mirtron	mRNA	her	12.47695518	9.511021495	9.034532051	5.4607298	3.772627745	1.83009083	1.458780392	0	9.120809632	1.765374742	-2.293585239	0.00894	0.0216	Yes-downregulated	5.44620468	8.463868968	15.97193067	8.661790658	0.857001469	7.46886014	1.779713004	5.297505429	9.635948745	3.850770011	-1.31	0.074719414	0.246421029
dme-miR-2497-5p	mirtron	mRNA	her	59.88938486	58.12290914	51.19568162	48.23644657	21.69260953	21.96108996	11.67024314	20.10942299	54.36110555	18.85834141	-1.499235583	1.92E-06	8.31E-06	Yes-downregulated	35.0113158	55.01514829	45.01180462	34.64716263	13.71202351	20.53936538	16.90727354	22.2495228	42.42135784	18.35204631	-1.21	0.000137307	0.001231953	Yes-downregulated
dme-miR-2500-3p	mirtron	mRNA	CG3764	0.831797012	7.397461163	9.034532051	9.101216333	7.54525549	4.575227075	5.835121569	17.59574511	6.59125164	8.887837311	0.422546676	0.581508397	0.678786395		4.66817544	11.63781983	13.06794328	7.579066826	1.714002939	7.46886014	7.118852017	7.4165076	9.238251344	5.929555674	-0.619	0.328992544	0.614246195
dme-miR-2500-5p	mirtron	mRNA	CG3764	11.64515817	8.454241329	15.05755342	10.9214596	23.57892341	10.06549957	24.79926667	28.90729554	11.51960313	21.8377463	0.895545836	0.0594	0.112815871		12.44846784	8.463868968	17.42392437	24.90264814	6.856011756	14.93772028	8.898565022	15.89251629	15.80972733	11.64620334	-0.441	0.376571739	0.650442095
dme-miR-2501-3p	mirtron	mRNA	Nulp1	0	0	0	0	60.36204392	44.83722534	51.05731373	47.75987959	0	51.00411565	8.299018863	1.11E-14	1.13E-13	Yes-upregulated	1.55605848	0	2.903987395	3.248171497	5.999010286	4.668037587	9.788421524	6.357006514	1.927054343	6.703118978	1.85	0.027514714	0.107075333
dme-miR-2501-5p	mirtron	mRNA	Nulp1	0	0	0	0	86.77043814	85.0992236	105.0321882	76.66717513	0	88.39225627	9.088428328	6.87E-18	8.50E-17	Yes-upregulated	3.11211696	1.057983621	2.903987395	5.413619161	6.856011756	24.27379545	11.56813453	11.65451194	3.121926784	13.58811342	2.12	0.002395545	0.015027796	Yes-upregulated
dme-miR-252-3p	intron	asRNA	asRNA:CR46354 or asRNA:CR17025	7.486173108	6.340680997	4.517266025	8.1910947	11.31788324	21.96108996	16.04658432	3.77051681	6.633803708	13.27401858	1.016415371	0.105626908	0.185974591		7.00226316	7.405885347	5.80797479	4.330895329	14.56902498	7.46886014	27.58555157	11.65451194	6.136754657	15.31948716	1.31	0.022059229	0.089064135
dme-miR-252-5p	intron	asRNA	asRNA:CR46354 or asRNA:CR17025	426.7118671	383.6112003	570.6812745	793.6260643	746.0371366	1256.357355	921.9492079	886.0714503	543.6576016	952.6037875	0.809095603	0.000505	0.00156		356.3373919	345.9606441	296.2067143	530.5346778	722.4522388	1425.618679	1114.100341	1077.512604	382.259857	1084.920966	1.5	2.21E-10	1.19E-08	Yes-upregulated
dme-miR-2535b-3p	mirtron	mRNA	Abca3	67.37555797	54.95256864	35.38525053	37.31498697	430.0795629	426.4111634	414.2936314	353.1717412	48.75709103	405.9890247	3.063274044	1.22E-47	1.02E-45	Yes-upregulated	14.78255556	35.97144311	23.23189916	24.90264814	62.56110727	14.00411276	47.16239461	36.02303691	24.72213649	39.93766289	0.701	0.132995206	0.366680037
dme-miR-263a-3p	exon	lncRNA	lncRNA:CR43314	2198.439503	2100.87897	2171.299203	1551.757385	1074.25575	992.8242753	897.1499413	1054.487868	2005.593765	1004.679459	-0.996677898	4.14E-13	3.55E-12		1812.808129	1891.674714	1826.608071	1873.11223	1414.052425	1715.970617	1613.309838	1597.727637	1851.050786	1585.265129	-0.224	0.00827959	0.037666302
dme-miR-263a-5p	exon	lncRNA	lncRNA:CR43314	73069.20852	57208.79429	55367.3768	59509.21312	67577.19448	65842.09284	69013.44158	59492.47106	61288.64818	65481.29999	0.0955	0.406433109	0.53234768		101297.851	87003.28307	65303.41655	70551.36763	88401.41558	25851.59216	57256.92677	37770.1542	81038.97956	52320.02218	-0.631	0.048214107	0.167453296
dme-miR-263b-3p	intron	mRNA	meru	63.21657291	52.83900831	54.96006998	49.1465682	8.488412426	7.32036332	13.12902353	13.8252283	55.04055485	10.69075689	-2.40901761	4.36E-11	2.97E-10	Yes-downregulated	38.901462	55.01514829	52.27177311	49.80529628	27.42404702	23.34018794	51.61167712	51.9155532	48.99841992	38.57286632	-0.343	0.292115067	0.575324188
dme-miR-263b-5p	intron	mRNA	meru	1042.241656	934.1936668	962.1776634	1073.033406	400.8416979	397.1297101	246.5338863	285.3024386	1002.911598	332.4519332	-1.586118391	2.85E-21	5.29E-20	Yes-downregulated	1222.283936	1263.232443	1122.391128	1249.463302	885.282518	963.482958	1149.694601	898.4569207	1214.342703	974.2292494	-0.318262304	0.004756684	0.025257523
dme-miR-275-3p	exon	lncRNA	lncRNA:CR43857	243408.7596	231792.0481	241654.1575	268257.4413	150286.3989	159326.7926	142260.2639	147546.607	246278.1016	149855.0156	-0.716710657	4.60E-17	5.30E-16		261987.342	267199.0534	257673.7055	283542.6345	249372.0016	251214.1772	285151.8465	222668.9862	267600.6839	252101.7529	-0.0861	0.364007894	0.645218083
dme-miR-275-5p	exon	lncRNA	lncRNA:CR43857	4861.021738	4204.928281	4307.213155	3622.284101	3648.131029	4087.507869	3833.674871	3315.541115	4248.861819	3721.213721	-0.191245032	0.110462258	0.192158303		5100.759697	5705.705668	5715.047193	5381.137446	4172.740155	4063.993524	4949.381865	4005.973605	5475.662501	4298.022287	-0.349	0.000377091	0.003112991
dme-miR-276a-3p	exon	lncRNA	lncRNA:CR46006	329684.4093	328062.6076	331693.8097	361918.0586	267101.1012	268326.0874	255867.1632	254228.3527	337839.7213	261380.6761	-0.370181159	7.90E-07	3.52E-06		358465.3019	334815.8446	307703.6004	324768.4271	297424.074	366985.2438	320777.2516	339864.6393	331438.2935	331262.8022	-0.000772078	0.993499379	0.996584781
dme-miR-276a-5p	exon	lncRNA	lncRNA:CR46006	3559.259414	3770.591633	3725.238716	3852.544874	2239.997724	2392.84376	2160.453761	2117.773608	3726.908659	2227.767213	-0.741520377	7.54E-19	1.05E-17		1851.709591	2358.245491	2343.517828	2343.014373	1384.914375	1617.941828	2021.753973	2064.967616	2224.121821	1772.394448	-0.327	0.037292485	0.139694177
dme-miR-276b-3p	exon	lncRNA	lncRNA:CR46004	940.7624205	1146.60648	1028.430898	1099.426933	516.8500011	697.2646062	517.8670393	744.0486505	1053.806683	619.0075743	-0.76658673	4.75E-07	2.14E-06		893.9555968	976.5188822	776.8166282	839.11097	939.2736106	1591.800817	1178.170009	1145.320674	871.6005193	1213.641278	0.477	0.004870488	0.025354509
dme-miR-277-3p	exon	lncRNA	lncRNA:CR43459	15678.54188	15058.06059	15216.41061	15827.0152	3755.65092	4436.140172	4412.810687	4264.454512	15445.00707	4217.264073	-1.873064735	2.53E-101	8.45E-99	Yes-downregulated	1374.777667	1242.072771	1334.382208	1299.268599	1659.154845	1015.764979	1730.770897	1419.731455	1312.625311	1456.355544	0.150039301	0.36887586	0.647537515
dme-miR-277-5p	exon	lncRNA	lncRNA:CR43459	920.7992923	1068.404748	1230.202114	770.8730234	546.0878661	525.2360682	697.2970275	625.9057904	997.5697944	598.6316881	-0.739307948	8.95E-06	3.52E-05		89.4733626	64.53700088	91.47560294	90.94880191	179.1133071	222.1985892	186.8698655	193.8886987	84.10869208	195.5176151	1.22	8.45E-13	6.82E-11	Yes-upregulated
dme-miR-278-3p	exon	mRNA	CG42524	4846.881189	5214.15334	5036.751618	5215.907081	13179.67503	12866.45358	10084.54885	14433.53835	5078.423307	12641.05395	1.315830416	1.80E-27	5.02E-26	Yes-upregulated	4509.457475	3790.755314	4037.994473	4274.59369	4753.787151	5068.555212	4766.071426	4990.250114	4153.200238	4894.665976	0.236	0.003357952	0.019028393
dme-miR-278-5p	exon	mRNA	CG42524	65.71196395	46.49832731	47.43129327	30.0340139	88.65675201	98.82490482	128.3726745	90.49240344	47.41889961	101.5866837	1.090531858	6.10E-05	0.000215	Yes-upregulated	66.91051464	28.56555777	23.23189916	44.39167712	44.56407641	33.60987063	55.17110313	29.6660304	40.77491217	40.75277014	-0.018513007	0.961245825	0.985544332
dme-miR-279-3p	other	lncRNA	lncRNA:CR31044	347800.9482	346273.0435	354773.2747	378835.3995	309194.1953	289577.1021	288664.9228	319812.7221	356920.6665	301812.2356	-0.241951809	0.00238	0.00656		365083.2186	353912.449	335902.77	351509.5403	360177.1496	388454.4823	366837.114	377504.4748	351601.9945	373243.3052	0.0862	0.144234274	0.375707021
dme-miR-279-5p	other	lncRNA	lncRNA:CR31044	534.8454787	449.1315706	448.7150919	427.7571677	507.4184317	567.3281573	406.9997295	477.5987959	465.1123272	489.8362786	0.078	0.583268549	0.678786395		339.9987779	351.2505622	405.1062416	467.7366955	351.3706025	380.9118671	338.1454708	366.5873757	391.0230693	359.253829	-0.12	0.374571799	0.650442095
dme-miR-281-1-5p	other	unclear	asRNA:CR46194 or Oda	24.12211335	24.30594382	19.57481944	33.67450043	23.57892341	45.75227075	20.42292549	40.21884597	25.41934426	32.49324141	0.367494593	0.335415187	0.455401108		30.34314036	28.56555777	24.68389286	17.32358132	19.7110338	12.13689773	65.84938116	10.59501086	25.22904308	27.07308089	0.103	0.858367164	0.946254586
dme-miR-281-2-5p	other	unclear	asRNA:CR46194 or Oda	68.20735498	65.5203703	97.12121955	106.4842311	132.985128	277.2587607	150.2543804	118.14286	84.33329398	169.6602823	1.010861016	0.000669	0.00205	Yes-upregulated	112.8142398	107.9143293	103.0915525	90.94880191	116.5521999	60.68448864	391.5368609	74.165076	103.6922309	160.7346564	0.632970786	0.205545412	0.484607066
dme-miR-282-3p	exon	lncRNA	lncRNA:CR43626	49952.73776	54066.98686	48122.43497	43723.15339	39245.70327	31893.90794	26832.80654	37152.15897	48966.32825	33781.14418	-0.535521298	8.72E-05	0.000297		34553.05658	33782.475	36269.35057	29983.87109	21089.94916	21456.16797	24703.30636	20914.55143	33647.18831	22040.99373	-0.61	2.91E-10	1.34E-08
dme-miR-282-5p	exon	lncRNA	lncRNA:CR43626	494685.4872	453245.6158	418579.6573	451098.1471	457634.836	446300.5905	315483.1415	444021.0869	454402.2269	415859.9137	-0.127866582	0.339975366	0.457870049		317341.7884	303863.4758	287972.458	287445.8539	235743.1072	192521.0734	227425.9654	245537.2576	299155.894	225306.8509	-0.409	3.10E-05	0.000345441
dme-miR-283-3p	intron	mRNA	Gmap	158.0414323	131.0407406	111.4258953	109.214596	118.837774	154.6426751	164.8421843	168.4164175	127.4306661	151.6847627	0.24692865	0.217251667	0.326139675		130.7089123	125.9000509	136.4874076	160.2431272	125.1222145	165.2485306	125.4697668	176.9366813	138.3348745	148.1942983	0.097193815	0.590249707	0.812125461
dme-miR-283-5p	intron	mRNA	Gmap	6556.224048	5960.240137	6196.183231	6588.370504	7892.337243	7077.876285	7913.883628	7290.922671	6325.25448	7543.754957	0.253980523	0.00287	0.00768		9274.88657	6726.659862	5998.185964	5833.716008	7166.246288	4683.908915	6264.589775	5044.284669	6958.362101	5789.757412	-0.265	0.166714427	0.417043138
dme-miR-284-3p	exon	mRNA	Octbeta2R	21.62672231	31.70340498	45.92553792	57.3376629	99.97463524	125.3612219	135.6665765	167.1595786	39.14833203	132.0405031	1.748771253	8.51E-09	4.58E-08	Yes-upregulated	42.01357896	50.78321381	45.01180462	41.14350563	70.2741205	78.42303147	98.77407174	84.76008686	44.73802575	83.05782764	0.895	3.02E-05	0.000345441
dme-miR-284-5p	exon	mRNA	Octbeta2R	23.29031634	27.47628432	29.36222916	38.2251086	139.5872266	200.3949459	189.641451	206.1215856	29.58848461	183.9363023	2.635352588	4.70E-28	1.43E-26	Yes-upregulated	53.68401756	29.62354139	47.91579202	48.72257245	89.9851543	113.9001171	98.77407174	84.76008686	44.98648085	96.85485751	1.1	2.38E-06	3.21E-05	Yes-upregulated
dme-miR-286-3p	exon	lncRNA	lncRNA:CR44504	92.32946833	68.6907108	100.8856079	131.0575152	36.78312051	67.71336071	64.18633726	47.75987959	98.24082556	54.11067452	-0.866439458	0.00232	0.00645		106.5900059	107.9143293	117.6114895	103.9414879	106.2681822	109.2320795	114.7914888	105.9501086	109.0143282	109.0604648	0.006142354	0.967237007	0.985544332
dme-miR-2a-1-5p	intron	mRNA	spi	15432.32996	14178.81949	12799.67328	11447.5099	8274.315802	7587.556581	8898.560393	8488.690178	13464.58316	8312.280739	-0.695995006	2.49E-09	1.46E-08		14565.4854	15941.6972	15765.74757	14330.93264	8895.675253	11462.8331	9634.476349	10365.09912	15150.9657	10089.52096	-0.587	7.73E-09	1.92E-07
dme-miR-2a-2-5p	intron	mRNA	spi	24357.5119	25242.25105	23438.58765	23969.87346	13877.61116	11988.00998	12281.47212	15774.58549	24252.05602	13480.41969	-0.847252171	1.23E-14	1.21E-13		20182.07849	22158.40896	22529.13421	21670.7175	14623.87308	14778.07339	14275.96786	14366.83472	21635.08479	14511.18726	-0.576	9.36E-21	3.02E-18
dme-miR-2b-1-5p	exon	mRNA	Btk29A	662.9422185	586.5129922	648.2276746	666.2090356	585.7004574	603.0149285	592.2648393	615.8510789	640.9729802	599.207826	-0.0984	0.327273379	0.449832545		752.3542751	664.413714	635.9732395	605.2426222	788.4413519	801.9688575	804.4302779	662.1881786	664.4959627	764.2571665	0.200225364	0.082888718	0.265079762
dme-miR-2b-2-5p	intron	mRNA	spi	58087.71253	55129.05093	52876.85746	49511.52698	31412.78492	26229.77682	30597.91873	28873.36089	53901.28698	29278.46034	-0.880509204	1.59E-19	2.41E-18		54400.58249	55074.39538	51226.33765	50062.98456	34219.21168	40629.66555	34228.33036	38795.75126	52691.07502	36968.23971	-0.511	9.58E-09	2.21E-07
dme-miR-2c-3p	exon	lncRNA	lncRNA:CR45911	1320.893655	1307.237065	1355.179808	1534.465074	1752.385588	1692.834018	2040.833769	1842.525881	1379.443901	1832.144814	0.408275015	0.00012	0.000399		689.3339066	771.2700597	765.2006786	799.0501882	697.5991962	743.1515839	734.1316143	848.6603696	756.2137083	755.885691	-0.000205823	0.998391305	0.998391305
dme-miR-2c-5p	exon	lncRNA	lncRNA:CR45911	6.654376096	4.227120664	3.011510684	5.4607298	2.829470809	15.55577206	8.752682354	2.513677873	4.838434311	7.412900774	0.629722525	0.428423111	0.542333806		5.44620468	2.115967242	2.903987395	1.082723832	5.999010286	6.535252622	3.559426009	7.4165076	2.887220787	5.877549129	0.964	0.205496068	0.484607066
dme-miR-3-3p	exon	lncRNA	lncRNA:CR44504	5.822579084	4.227120664	3.764388354	6.370851433	2.829470809	5.49027249	5.835121569	1.256838937	5.046234884	3.852925951	-0.391479235	0.628012163	0.7110375		12.44846784	9.521852589	13.06794328	5.413619161	2.571004408	3.73443007	0	4.238004343	10.11297072	2.635859705	-1.96	0.007914871	0.037050773	Yes-downregulated
dme-miR-303-3p	own locus	-	-	53.23500877	42.27120664	45.92553792	35.4947437	119.7809309	90.58949609	65.64511765	116.8860211	44.23162426	98.22539144	1.153836819	1.43E-05	5.44E-05	Yes-upregulated	37.34540352	41.26136122	31.94386135	36.8126103	47.99208229	45.74676836	36.48411659	29.6660304	36.8408091	39.97224941	0.117	0.659030657	0.863834237
dme-miR-303-5p	own locus	-	-	66.54376096	66.57715047	41.4082719	57.3376629	146.1893251	110.7204952	88.98560393	110.6018264	57.96671156	114.1243127	0.989760396	5.91E-05	0.00021		45.90372516	44.43531208	55.17576051	44.39167712	44.56407641	52.28202098	37.37397309	30.72553149	47.47661872	41.23640049	-0.19	0.450973568	0.717558928
dme-miR-304-3p	intron	mRNA	Gmap	34.10367749	43.32798681	38.39676122	41.86559513	36.78312051	28.36640787	32.09316863	23.8799398	39.42350516	30.2806592	-0.372707942	0.212068251	0.324911908		41.23554972	34.91345949	50.81977941	27.06809581	22.28203821	15.8713278	21.35655605	18.01151846	38.50922111	19.38036013	-0.977	0.002072484	0.013697474
dme-miR-304-5p	intron	mRNA	Gmap	939.9306235	1129.697998	904.2060827	1096.696568	1103.493615	838.1816001	924.8667687	912.465068	1017.632818	944.751763	-0.105934665	0.419534351	0.542333806		657.4347078	561.7893028	583.7014664	398.4423703	383.0796569	260.4764974	434.249973	287.1247942	550.3419618	341.2327304	-0.689	0.001148603	0.008065193
dme-miR-305-3p	own locus	-	-	34839.81785	31635.77105	33249.33658	27325.49192	26022.64303	25986.37474	27337.54455	23687.64344	31762.60435	25758.55144	-0.302302528	0.0039	0.0101		46402.4419	44290.36833	43336.2039	43725.80196	39340.65246	43495.84063	44076.37226	42413.94746	44438.70402	42331.7032	-0.070129864	0.287368876	0.573619994
dme-miR-305-5p	own locus	-	-	293367.32	279353.4962	254000.5985	253486.1672	177787.912	138315.5198	126801.568	140957.0004	270051.8955	145965.5001	-0.887595623	9.62E-13	7.79E-12		291362.614	269982.6083	217253.105	198637.597	213987.2679	111646.3886	164200.7711	141927.5869	244308.9811	157940.5036	-0.629	0.002419336	0.015027796
dme-miR-306-3p	intron	mRNA	grapes	29.11289542	31.70340498	23.3392078	24.5732841	16.97682485	12.81063581	11.67024314	12.56838937	27.18219808	13.50652329	-0.991061074	0.0108	0.0256		13.22649708	16.92773794	14.51993698	18.40630515	15.42602645	8.402467657	3.559426009	10.59501086	15.77011928	9.495732743	-0.728	0.138151005	0.371856455
dme-miR-306-5p	intron	mRNA	grapes	184704.6855	197046.173	196843.6314	192291.4088	119082.0516	109404.6599	87372.19282	126068.4864	192721.4747	110481.8477	-0.802693265	7.29E-11	4.87E-10		185906.1968	180054.0005	174639.994	171364.8664	172522.1088	231961.323	164456.1599	224390.6754	177991.2644	198332.5668	0.156109214	0.241192237	0.536662681
dme-miR-307a-3p	intron	mRNA	Mmp2	2016.275957	2243.544293	2016.206403	1970.413336	2153.227285	2641.736113	1940.177922	1824.930136	2061.609997	2140.017864	0.055	0.678403472	0.756585206		1615.966731	2403.738787	1688.66867	1746.433541	1282.9312	1304.249702	1264.48609	1169.689199	1863.701933	1255.339047	-0.57	6.62E-05	0.000648288
dme-miR-307a-5p	intron	mRNA	Mmp2	11.64515817	22.19238349	8.28165438	16.3821894	7.54525549	11.8955904	8.752682354	3.77051681	14.62534636	7.991011264	-0.840591833	0.143497848	0.234942555		3.8901462	8.463868968	5.80797479	8.661790658	3.428005878	1.867215035	0	2.119002171	6.705945154	1.853555771	-1.84	0.029739854	0.114356821
dme-miR-308-3p	intron	mRNA	RpS23	52.40321175	49.66866781	41.4082719	62.7983927	38.66943439	41.17704368	33.55194902	43.98936278	51.56963604	39.34694747	-0.383110121	0.15699093	0.249690335		13.22649708	27.50757415	23.23189916	7.579066826	13.71202351	10.26968269	32.92469058	26.48752714	17.8862593	20.84848098	0.232	0.660579123	0.863834237
dme-miR-308-5p	intron	mRNA	RpS23	3796.321563	4491.315706	4335.822507	3159.942311	3343.491339	2500.819119	2078.762059	2922.150528	3945.850522	2711.305761	-0.540861644	0.00122	0.00356		3049.096592	3687.072919	3804.223488	3185.373514	2761.258735	2895.116912	2639.314385	2939.056012	3431.441628	2808.686511	-0.288	0.004638393	0.025257523
dme-miR-310-3p	own locus	-	-	9.149767132	6.340680997	18.0690641	11.83158123	57.53257311	83.26913277	71.48023922	106.8313096	11.34777336	79.77831368	2.784355031	5.65E-14	5.10E-13	Yes-upregulated	20.22876024	27.50757415	14.51993698	40.06078179	33.42305731	6.535252622	28.47540807	10.59501086	25.57926329	19.75718221	-0.369	0.502470342	0.760670408
dme-miR-311-3p	own locus	-	-	7.486173108	23.24916365	14.30467575	13.6518245	93.37253669	116.2107677	88.98560393	129.4544105	14.67295925	107.0058297	2.891301465	5.46E-19	7.93E-18	Yes-upregulated	28.00905264	19.04370518	21.77990546	63.8807061	33.42305731	22.40658042	25.80583856	14.8330152	33.17834235	24.11712287	-0.457577697	0.315439226	0.604040819
dme-miR-312-3p	own locus	-	-	8.31797012	5.283900831	12.79892041	16.3821894	77.33886877	91.5045415	93.36194511	103.0607928	10.69574519	91.31653705	3.072187752	3.91E-20	6.21E-19	Yes-upregulated	21.00678948	35.97144311	18.87591807	49.80529628	39.4220676	15.8713278	25.80583856	24.36852497	31.41486174	26.36693973	-0.251277728	0.549397833	0.791469435
dme-miR-313-3p	own locus	-	-	0.831797012	4.227120664	2.258633013	3.640486533	19.80629566	19.21595372	21.88170588	17.59574511	2.739509306	19.62492509	2.880407871	3.51E-06	1.47E-05	Yes-upregulated	3.11211696	1.057983621	1.451993698	5.413619161	2.571004408	2.800822552	3.559426009	4.238004343	2.75892836	3.292314328	0.218	0.801014801	0.946254586
dme-miR-314-3p	own locus	-	-	104.8064235	151.1195638	462.2668899	282.1377063	639.4604028	944.3268683	690.0031256	1481.813106	250.0826459	938.9008757	1.90773608	0.000339	0.00107	Yes-upregulated	222.5163626	104.7403785	90.02360925	197.0557375	527.9129052	386.5135122	1131.897471	512.7985255	153.584022	639.7806034	2.05	3.45E-08	5.86E-07	Yes-upregulated
dme-miR-315-5p	exon	lncRNA	asRNA:CR45912 and lncRNA:CR45388	65.71196395	64.46359013	71.52337874	82.82106863	102.8041061	170.1984472	215.8994981	266.4498546	71.13000036	188.8379765	1.402481382	4.17E-07	1.91E-06	Yes-upregulated	65.35445616	55.01514829	98.73557143	87.70063041	40.27906907	158.713278	48.94210762	133.4971368	76.70145157	95.35789786	0.316	0.46778248	0.736887199
dme-miR-316-3p	exon	lncRNA	lncRNA:CR45920	4.15898506	5.283900831	7.528776709	4.550608167	21.69260953	32.02658953	42.30463138	52.78723534	5.380567692	37.20276645	2.765869103	1.70E-08	8.99E-08	Yes-upregulated	11.6704386	15.86975432	5.80797479	20.57175281	18.85403233	26.14101049	15.12756054	19.07101954	13.47998013	19.79840572	0.534	0.214868567	0.500160996
dme-miR-316-5p	exon	lncRNA	lncRNA:CR45920	210.444644	247.2865589	347.829484	456.8810599	693.2203481	855.567463	825.669702	1372.468119	315.6104367	936.731408	1.568591209	1.58E-09	9.75E-09	Yes-upregulated	242.7451229	220.0605932	188.7591807	315.0726352	412.2177068	356.6380717	425.351408	334.8023431	241.659383	382.2523824	0.659	0.000189525	0.001654504
dme-miR-317-3p	own locus	-	-	66592.83698	73779.1073	72755.83948	82363.27745	62883.10241	57287.33325	65878.52252	67703.39984	73872.7653	63438.08951	-0.219713258	0.0308	0.0639		39884.89096	42476.9844	49347.4578	47875.88241	47716.12782	47524.35707	50121.16748	57663.34659	44896.30389	50756.24974	0.177025447	0.105289387	0.317836186
dme-miR-317-5p	own locus	-	-	1142.057297	1413.971862	1364.967217	1267.799435	1438.314328	1238.971492	1660.092086	1837.498525	1297.198953	1543.719108	0.24997754	0.081	0.147927113		917.296474	754.3423218	1287.91841	1120.619166	1752.568005	1826.136304	1510.976341	2144.430197	1020.044093	1808.527712	0.827	6.24E-06	7.47E-05
dme-miR-318-3p	own locus	-	-	2.495391036	3.170340498	0.752877671	2.7303649	4.715784681	10.98054498	7.293901962	13.8252283	2.287243526	9.203864981	2.038158611	0.0112	0.0264	Yes-upregulated	33.45525732	41.26136122	23.23189916	24.90264814	31.70905437	39.21151573	44.49282511	43.43954451	30.71279146	39.71323493	0.352	0.221677153	0.50501941
dme-miR-31a-3p	own locus	-	-	712.0182423	718.610513	705.4463776	673.4900087	609.2793808	648.7671992	654.9923961	640.9878577	702.3912854	638.5067085	-0.138366019	0.142047259	0.233713224		550.0666727	498.3102855	528.5257059	531.6174016	491.061842	549.8948278	541.0327533	529.7505429	527.1300164	527.9349915	0.000750587	0.993374246	0.996584781
dme-miR-31a-5p	own locus	-	-	23788.56275	23743.73677	23947.53296	25123.90769	34990.17918	35301.53707	36628.51687	34517.82456	24150.93504	35359.51442	0.549994458	9.20E-16	9.91E-15		24708.6526	20650.7823	21668.10195	21090.37753	30373.84608	27566.62917	24557.36989	24941.71506	22029.47859	26859.89005	0.286	0.006771645	0.032165312
dme-miR-31b-5p	intron	lncRNA	lncRNA:CR43836	25.78570737	26.41950415	46.6784156	35.4947437	49.04416069	57.64786115	51.05731373	32.67781235	33.59459271	47.60678698	0.500444432	0.121202402	0.203425136		21.00678948	28.56555777	37.75183614	27.06809581	42.85007347	38.27790822	48.94210762	19.07101954	28.5980698	37.28527721	0.409676023	0.246763598	0.536662681
dme-miR-33-3p	intron	mRNA	SREBP	1027.26931	1040.928464	1046.499963	1060.291703	883.7380493	850.0771905	678.3328824	801.8632416	1043.74736	803.502841	-0.374364444	0.000738	0.00222		454.3690762	545.9195484	670.8210883	633.3934419	538.1969228	670.3301976	564.1690224	706.6872242	576.1257887	619.8458417	0.108	0.497806193	0.760670408
dme-miR-33-5p	intron	mRNA	SREBP	37975.69258	41484.9622	42317.74813	44358.41829	41817.69224	37983.53518	41750.29483	43127.17127	41534.2053	41169.67338	-0.0127	0.88555311	0.904509904		33737.68193	32931.85617	34104.42797	33116.19113	41954.50694	48502.77775	43489.95683	48972.25918	33472.5393	45729.87518	0.45	7.00E-09	1.88E-07
dme-miR-34-3p	exon	lncRNA	lncRNA:CR43459	3982.644093	4022.105312	4185.99985	3928.08497	6388.945086	6699.047483	7086.755146	7830.106575	4029.708556	7001.213573	0.796598375	2.02E-17	2.41E-16		6707.390078	5073.031463	8184.888473	6926.184355	12059.72468	9018.648619	10620.43735	9675.363915	6722.873592	10343.54364	0.622	0.000112499	0.001038203
dme-miR-34-5p	exon	lncRNA	lncRNA:CR43459	11340.72046	12644.37469	14660.03401	13012.00899	23035.66501	22532.0783	31334.60283	33068.68926	12914.28454	27492.75885	1.089983356	9.80E-13	7.79E-12	Yes-upregulated	35975.29403	30296.41897	38109.02659	36235.51849	56866.33251	34973.87121	28716.55918	43614.36219	35154.06452	41042.78127	0.223	0.264060637	0.557461346
dme-miR-3641-3p	mirtron	mRNA	CG3630	14.1405492	19.02204299	16.56330876	20.93279757	102.8041061	118.0408585	97.73828628	130.7112494	17.66467463	112.3236251	2.678068624	1.83E-23	3.59E-22	Yes-upregulated	24.11890644	27.50757415	30.49186765	33.5644388	27.42404702	24.27379545	19.57684305	23.30902389	28.92069676	23.64592735	-0.278	0.351213983	0.633754841
dme-miR-3642-3p	mirtron	mRNA	Apt1	1.663594024	2.113560332	4.517266025	4.550608167	6.602098554	4.575227075	5.835121569	16.33890618	3.211257137	8.337838345	1.349914801	0.0862	0.155367776		2.33408772	6.347901726	1.451993698	4.330895329	5.999010286	3.73443007	1.779713004	0	3.616219618	2.87828834	-0.315	0.74776426	0.928953293
dme-miR-3643-3p	mirtron	mRNA	OstDelta	14.1405492	10.56780166	6.775899038	16.3821894	5.658941618	6.405317905	2.917560785	8.797872556	11.96660982	5.944923216	-0.991288275	0.105793929	0.185974591		9.33635088	9.521852589	5.80797479	4.330895329	7.713013225	12.13689773	9.788421524	10.59501086	7.249268397	10.05833583	0.439471239	0.396230865	0.666575883
dme-miR-375-3p	exon	lncRNA	lncRNA:CR45345	934.9398415	1411.858302	1532.10606	1075.763771	1261.943981	2017.67514	1934.3428	2738.652043	1238.666994	1988.153491	0.682265004	0.0024	0.00657		9674.01557	959.5911443	657.753145	1120.619166	739.5922682	802.902465	1560.808305	728.936747	3102.994756	958.0599462	-1.7	NA	NA
dme-miR-4-3p	exon	lncRNA	lncRNA:CR44504	5.822579084	6.340680997	9.034532051	10.9214596	4.715784681	3.66018166	2.917560785	11.31155043	8.029812933	5.651269389	-0.521812808	0.450333006	0.555022967		23.3408772	17.98572156	5.80797479	10.82723832	11.1410191	20.53936538	17.79713004	8.476008686	14.49045297	14.4883808	-0.033636906	0.948058463	0.984308098
dme-miR-4910-5p	mirtron	mRNA	CG3225	9.981564144	7.397461163	8.28165438	8.1910947	122.6104017	90.58949609	67.10389805	131.9680883	8.462943597	103.067971	3.603438132	1.82E-23	3.59E-22	Yes-upregulated	7.00226316	7.405885347	10.16395588	4.330895329	5.999010286	5.601645105	6.228995515	1.059501086	7.22574993	4.722287998	-0.574	0.383788772	0.657256041
dme-miR-4911-3p	mirtron	mRNA	ND-23	26.61750438	32.76018515	35.38525053	33.67450043	93.37253669	90.58949609	87.52682354	104.3176317	32.10936012	93.95162201	1.548622975	4.07E-11	2.83E-10	Yes-upregulated	1.55605848	4.231934484	2.903987395	5.413619161	69.41711903	27.07461801	50.72182062	21.19002171	3.52639988	42.10089484	3.612653152	3.23E-09	9.49E-08	Yes-upregulated
dme-miR-4912-5p	mirtron	mRNA	Fnta	7.486173108	6.340680997	5.270143696	4.550608167	13.20419711	13.72568123	7.293901962	16.33890618	5.911901492	12.64067162	1.109616356	0.0509	0.0977		1.55605848	5.289918105	4.355981093	4.330895329	6.856011756	2.800822552	3.559426009	0	3.883213252	3.304065079	-0.179	0.846389139	0.946254586
dme-miR-4913-3p	mirtron	mRNA	Culd	9.149767132	13.73814216	9.034532051	10.01133797	16.03366792	14.64072664	18.9641451	18.85258405	10.48344483	17.12278093	0.710154193	0.115658116	0.197090872		32.67722808	45.4932957	40.65582353	17.32358132	17.14002939	13.07050524	17.79713004	12.71401303	34.03748216	15.18041943	-1.15	0.002685183	0.016364417	Yes-downregulated
dme-miR-4915-5p	mirtron	mRNA	RhoGAP1A	4.15898506	3.170340498	7.528776709	3.640486533	4.715784681	6.405317905	2.917560785	2.513677873	4.6246472	4.138085311	-0.141719669	0.860240081	0.892298718		9.33635088	13.75378707	11.61594958	1.082723832	6.856011756	10.26968269	4.449282511	5.297505429	8.947202841	6.718120597	-0.405	0.553194046	0.791469435
dme-miR-4949-5p	other	mRNA	ATPSynC	3.327188048	4.227120664	7.528776709	3.640486533	0.943156936	4.575227075	29.17560785	3.77051681	4.680892989	9.616127168	0.989043218	0.288604567	0.406725424		20.22876024	11.63781983	17.42392437	8.661790658	25.71004408	12.13689773	18.68698655	10.59501086	14.48807377	16.7822348	0.215	0.644047812	0.852571488
dme-miR-4951-3p	exon	lncRNA	lncRNA:Hsromega	4.15898506	7.397461163	3.764388354	4.550608167	13.20419711	22.87613538	5.835121569	11.31155043	4.967860686	13.30675112	1.468662974	0.0211	0.0457	Yes-upregulated	4.66817544	2.115967242	2.903987395	5.413619161	12.85502204	14.00411276	10.67827803	19.07101954	3.77543731	14.15210809	1.87	0.001121463	0.008049611	Yes-upregulated
dme-miR-4951-5p	exon	lncRNA	lncRNA:Hsromega	34.10367749	38.04408598	24.84496314	39.13523023	91.48622282	72.28858779	113.7848706	96.77659812	34.03198921	93.58406983	1.459851118	2.61E-08	1.30E-07	Yes-upregulated	45.90372516	37.02942674	23.23189916	30.3162673	82.27214107	71.88777885	73.85808968	81.5815836	34.12032959	77.3998983	1.15	2.81E-06	3.64E-05	Yes-upregulated
dme-miR-4957-3p	own locus	-	Top1 (antisense)	8.31797012	6.340680997	5.270143696	10.01133797	0.943156936	6.405317905	1.458780392	0	7.485033196	2.201813808	-1.683943567	0.0737	0.138222191		12.44846784	9.521852589	15.97193067	6.496342993	9.427016164	7.46886014	10.67827803	9.535509771	11.10964852	9.277416025	-0.244	0.611655769	0.830104257
dme-miR-4961-3p	exon	mRNA	ssx	3.327188048	2.113560332	7.528776709	8.1910947	4.715784681	7.32036332	4.376341177	3.77051681	5.290154947	5.045751497	-0.0645	0.933357186	0.944670607		2.33408772	10.57983621	4.355981093	2.165447664	8.570014695	6.535252622	3.559426009	2.119002171	4.858838172	5.195923874	0.122533567	0.878210763	0.958317826
dme-miR-4961-5p	exon	mRNA	ssx	4.15898506	3.170340498	7.528776709	3.640486533	7.54525549	5.49027249	5.835121569	2.513677873	4.6246472	5.346081856	0.204545002	0.787907152	0.83543171		1.55605848	2.115967242	2.903987395	6.496342993	4.285007347	1.867215035	3.559426009	3.178503257	3.268089028	3.222537912	0.009586593	0.991009338	0.996584781
dme-miR-4963-3p	exon	mRNA	CG15767	3.327188048	6.340680997	4.517266025	9.101216333	3.772627745	3.66018166	5.835121569	5.027355746	5.821587851	4.57382168	-0.36157384	0.625911711	0.7110375		5.44620468	6.347901726	1.451993698	8.661790658	6.856011756	4.668037587	6.228995515	8.476008686	5.47697269	6.557263386	0.218395625	0.729991328	0.912036418
dme-miR-4964-3p	intron	mRNA	rdgA	6.654376096	8.454241329	3.764388354	2.7303649	6.602098554	9.15045415	5.835121569	6.284194683	5.40084267	6.967967239	0.397316962	0.563805037	0.667903324		5.44620468	2.115967242	5.80797479	6.496342993	4.285007347	3.73443007	3.559426009	5.297505429	4.966622426	4.219092214	-0.237	0.73132332	0.912036418
dme-miR-4968-3p	intron	mRNA	Mob2	6.654376096	4.227120664	6.775899038	0.910121633	6.602098554	13.72568123	13.12902353	21.36626192	4.641879358	13.70576631	1.532593376	0.024	0.0515		1.55605848	1.057983621	5.80797479	10.82723832	11.99802057	2.800822552	4.449282511	2.119002171	4.812313803	5.341781952	0.192740011	0.83471376	0.946254586
dme-miR-4974-3p	intron	mRNA	CG8671	7.486173108	7.397461163	12.79892041	7.280973067	2.829470809	5.49027249	1.458780392	10.05471149	8.740881937	4.958308795	-0.823224246	0.250152048	0.364850585		0.77802924	7.405885347	2.903987395	4.330895329	6.856011756	4.668037587	0.889856502	3.178503257	3.854699328	3.898102276	0.040907343	0.964199305	0.985544332
dme-miR-4984-3p	intron	mRNA	PAPLA1	6.654376096	7.397461163	6.775899038	9.101216333	8.488412426	2.745136245	5.835121569	5.027355746	7.482238158	5.524006497	-0.43704645	0.511779084	0.614871273		11.6704386	7.405885347	14.51993698	4.330895329	1.714002939	0	1.779713004	1.059501086	9.481789063	1.138304257	-3.03	0.000825707	0.006504964	Yes-downregulated
dme-miR-5-3p	exon	lncRNA	lncRNA:CR44504	10.81336116	13.73814216	12.79892041	9.101216333	8.488412426	9.15045415	8.752682354	7.54103362	11.61291002	8.483145638	-0.447870366	0.388816485	0.51127837		10.89240936	6.347901726	7.259968488	14.07540982	13.71202351	3.73443007	9.788421524	2.119002171	9.643922348	7.338469319	-0.385	0.55600127	0.791469435
dme-miR-5-5p	exon	lncRNA	lncRNA:CR44504	96.48845339	90.88309429	95.6154642	96.47289313	40.55574826	52.15758866	58.35121569	56.55775215	94.86497625	51.90557619	-0.882978562	5.01E-05	0.000182		108.1460644	116.3781983	110.351521	87.70063041	93.41316018	117.6345472	105.8929238	115.4856183	105.6441035	108.1065624	0.031308175	0.85493906	0.946254586
dme-miR-7-3p	intron	mRNA	HnRNP-K	2620.160588	2074.459466	2303.052795	1670.983319	1589.219438	1548.256842	1352.289424	1490.610979	2167.164042	1495.094171	-0.535240086	0.000231	0.00075		2305.300638	2553.972461	2918.507332	2638.597979	2363.610053	2627.171554	2582.363569	2430.495491	2604.094603	2500.910167	-0.057095953	0.556233937	0.791469435
dme-miR-7-5p	intron	mRNA	HnRNP-K	44723.22994	44692.29001	43004.37256	42614.62524	43988.83951	37145.35358	45201.76924	40184.91132	43758.62944	41630.21841	-0.072	0.434604794	0.542333806		53347.1309	47966.86141	49013.49925	44447.97876	48256.89575	55079.1091	45675.4444	51566.97734	48693.86758	50144.60665	0.042323776	0.657758287	0.863834237
dme-miR-79-3p	intron	mRNA	grapes	21668.31216	27354.7546	23419.01283	24147.34718	15764.86819	12989.98471	9654.208636	13816.43043	24147.35669	13056.37299	-0.886945186	5.39E-09	3.05E-08		13973.40515	15513.21383	17653.33937	14597.28271	13781.44063	15476.41182	12896.69029	15444.34733	15434.31027	14399.72252	-0.099971792	0.362633217	0.645218083
dme-miR-79-5p	intron	mRNA	grapes	6890.606447	5864.073142	5636.042244	4095.54735	3970.690702	3244.751042	2967.159318	3554.340513	5621.567296	3434.235394	-0.710777389	1.30E-05	4.99E-05		4616.047481	5075.14743	4756.731353	4247.525594	3888.215667	2097.816092	3701.803049	2890.318962	4673.862964	3144.538442	-0.572	0.00235091	0.015027796
dme-miR-8-3p	exon	lncRNA	lncRNA:CR43650	229070.2427	232551.873	219317.7828	232691.7081	210782.3711	169030.8492	199734.7525	185779.6474	228407.9017	191331.9051	-0.255537088	0.00709	0.0179		267428.1005	215006.6054	198869.4128	186783.9365	180894.1562	140494.8609	179741.225	161028.2725	217022.0138	165539.6286	-0.391	0.00610679	0.029886259
dme-miR-8-5p	exon	lncRNA	lncRNA:CR43650	5609.639049	4925.652354	5176.786865	4818.183927	4572.424827	5046.475464	4646.215549	4956.972766	5132.565549	4805.522152	-0.095	0.291102391	0.408521843		9092.049699	8258.620146	7897.393721	8563.262789	7997.537713	7998.215602	8206.256663	7102.895279	8452.831589	7826.226314	-0.111	0.181134609	0.444075968
dme-miR-87-3p	own locus	-	lncRNA:CR45949 (antisense)	3.327188048	9.511021495	6.775899038	8.1910947	24.52208034	20.13099913	24.79926667	45.24620172	6.95130082	28.67463697	2.053890313	3.89E-05	0.000143	Yes-upregulated	14.78255556	12.69580345	11.61594958	18.40630515	13.71202351	28.94183304	24.91598206	24.36852497	14.37515344	22.9845909	0.662	0.087925884	0.278431966
dme-miR-927-5p	intron	mRNA	mmd	0.831797012	16.90848266	15.05755342	16.3821894	19.80629566	43.00713451	40.84585098	46.50304065	12.29500562	37.54058045	1.614457948	0.00489	0.0126	Yes-upregulated	5.44620468	4.231934484	21.77990546	1.082723832	5.142008817	5.601645105	8.898565022	9.535509771	8.135192115	7.294432179	-0.107387143	0.89137599	0.964942049
dme-miR-92a-3p	intron	mRNA	jigr1	135226.9038	132026.7165	136814.4361	141431.0816	177072.999	183067.6459	185880.7151	201483.8499	136374.7845	186876.3025	0.454497384	6.09E-09	3.34E-08		114268.3764	114071.794	127400.831	133764.0331	156209.0859	208291.5716	158219.1557	160071.543	122376.2587	170697.839	0.48	0.000104164	0.000989557
dme-miR-92a-5p	intron	mRNA	jigr1	7905.398802	7211.467854	8107.739638	7352.872676	10555.81243	9992.295932	11654.19655	12941.67053	7644.369743	11285.99386	0.561793566	2.46E-07	1.16E-06		7534.43516	7672.49722	7698.470584	7980.757367	8595.724739	7290.541104	7929.511291	6768.092935	7721.540083	7645.967517	-0.014010987	0.881294559	0.958444925
dme-miR-92b-3p	exon	unclear	jirg1/lncRNA:CR45917	6880.624883	4973.207462	4658.05415	5233.199392	11661.19236	10306.15651	10819.77417	9917.716049	5436.271472	10676.20977	0.973697651	9.36E-13	7.79E-12	Yes-upregulated	6995.260897	5242.308842	4460.524639	4725.006804	8469.745523	2694.391295	5067.73278	3431.724017	5355.775295	4915.898404	-0.124	0.692601661	0.887739431
dme-miR-92b-5p	exon	unclear	jirg1/lncRNA:CR45917	476.6196879	415.3146053	439.6805598	347.6664639	444.226917	431.9014359	424.5050942	404.7021376	419.8203292	426.3338962	0.0221	0.867918635	0.897476236		231.8527135	205.2488225	287.4947521	229.5374524	269.0984614	242.7379545	217.1249865	245.8042519	238.5334351	243.6914136	0.037188841	0.797304729	0.946254586
dme-miR-932-3p	intron	mRNA	Nlg2	2.495391036	4.227120664	0.752877671	0.910121633	2.829470809	5.49027249	11.67024314	1.256838937	2.096377751	5.311706344	1.349964042	0.188764834	0.294614273		2.33408772	10.57983621	8.711962185	4.330895329	4.285007347	0.933607517	10.67827803	3.178503257	6.489195361	4.768849037	-0.407208072	0.623009222	0.840692588
dme-miR-932-5p	intron	mRNA	Nlg2	36.59906853	62.3500298	34.63237286	75.54009557	67.90729941	96.07976858	70.02145883	81.69453088	52.28039169	78.92576443	0.605065575	0.0466	0.0911		34.23328656	38.08741036	33.39585504	46.55712479	45.42107788	49.48119843	42.7131121	46.61804777	38.06841919	46.05835905	0.273	0.251545965	0.541662311
dme-miR-9370-5p	exon	mRNA	Amun	22.45851932	24.30594382	25.59784081	22.75304083	81.11149652	60.39299739	68.56267844	75.4103362	23.7788362	71.36937714	1.584327741	3.26E-09	1.87E-08	Yes-upregulated	19.450731	7.405885347	20.32791177	10.82723832	29.99505143	27.07461801	28.47540807	25.42802606	14.50294161	27.74327589	0.941	0.013323679	0.057380644
dme-miR-9372-3p	exon	mRNA	Dredd	59.05758785	75.03139179	59.477336	57.3376629	57.53257311	36.6018166	27.71682745	28.90729554	62.72599464	37.68962818	-0.711572741	0.0179	0.0393		42.01357896	41.26136122	47.91579202	47.63984862	47.99208229	42.01233829	38.26382959	57.21305863	44.7076452	46.3703272	0.054320127	0.819586293	0.946254586
dme-miR-9372-5p	exon	mRNA	Dredd	54.89860279	60.23646947	66.25323504	66.43887923	31.1241789	48.497407	40.84585098	37.7051681	61.95679663	39.54315125	-0.647690415	0.0126	0.0292		57.57416376	63.47901726	62.43572899	49.80529628	63.41810874	33.60987063	47.16239461	45.55854669	58.32355157	47.43723017	-0.292	0.247562661	0.536662681
dme-miR-9373-3p	other	mRNA	CG6231	0.831797012	1.056780166	3.764388354	0.910121633	0.943156936	5.49027249	5.835121569	3.77051681	1.640771791	4.009766951	1.23406412	0.257091894	0.370123675		0.77802924	1.057983621	1.451993698	1.082723832	0.857001469	4.668037587	2.669569506	1.059501086	1.092682598	2.313527412	1.13	0.346049307	0.631491109
dme-miR-9374-5p	exon	mRNA	Hr39	10.81336116	1.056780166	4.517266025	6.370851433	12.26104017	13.72568123	13.12902353	11.31155043	5.689564696	12.60682384	1.127267679	0.0767	0.142318961		4.66817544	8.463868968	4.355981093	14.07540982	6.856011756	12.13689773	4.449282511	14.8330152	7.89085883	9.568801798	0.265	0.670212985	0.872898364
dme-miR-9375-3p	exon	mRNA	CG9727	10.81336116	7.397461163	11.29316506	6.370851433	8.488412426	5.49027249	2.917560785	2.513677873	8.968709704	4.852480894	-0.845489022	0.214085146	0.325177415		5.44620468	5.289918105	2.903987395	8.661790658	5.999010286	6.535252622	0.889856502	2.119002171	5.575475209	3.885780396	-0.528	0.498600618	0.760670408
dme-miR-9375-5p	exon	mRNA	CG9727	14.97234622	26.41950415	24.09208547	27.303649	9.431569363	6.405317905	8.752682354	13.8252283	23.19689621	9.603699481	-1.285163269	0.00594	0.0152	Yes-downregulated	5.44620468	9.521852589	14.51993698	12.99268599	11.1410191	11.20329021	4.449282511	6.357006514	10.62017006	8.287649585	-0.318	0.565753627	0.797984374
dme-miR-9383-3p	exon	mRNA	CG12241	2.495391036	1.056780166	2.258633013	2.7303649	2.829470809	3.66018166	0	2.513677873	2.135292279	2.250832586	0.120491833	0.91485678	0.928760378		1.55605848	1.057983621	2.903987395	1.082723832	0.857001469	1.867215035	1.779713004	1.059501086	1.650188332	1.390857649	-0.197275602	0.863927373	0.949144699
dme-miR-954-3p	own locus	-	-	149.7234622	149.0060034	134.7651031	145.6194613	87.71359507	119.8709494	107.949749	115.6291822	144.7785075	107.7908689	-0.426612986	0.0159	0.0351		83.24912868	81.46473882	75.50367227	97.4451449	98.55516899	80.2902465	114.7914888	107.0096097	84.41567117	100.1616285	0.243	0.196489496	0.470119312
dme-miR-954-5p	own locus	-	-	84.01149821	98.28055545	85.82805448	91.01216333	165.9956208	147.3223118	156.089502	163.3890618	89.78306787	158.1991241	0.820277593	9.87E-07	4.34E-06		54.4620468	60.3050664	69.69569748	81.20428742	89.9851543	100.8296119	91.65521972	80.52208251	66.41677452	90.74801711	0.462	0.020819263	0.085121797
dme-miR-955-3p	own locus	-	-	27.4493014	22.19238349	26.35071848	15.47206777	10.3747263	5.49027249	4.376341177	12.56838937	22.86611779	8.202432334	-1.475799981	0.00305	0.00808	Yes-downregulated	23.3408772	16.92773794	17.42392437	18.40630515	18.85403233	13.07050524	7.118852017	11.65451194	19.02471116	12.67447538	-0.593	0.1526375	0.388204035
dme-miR-955-5p	own locus	-	-	55.7303998	77.14495213	54.2071923	60.0680278	45.27153294	54.9027249	46.68097255	23.8799398	61.78764301	42.68379255	-0.519527709	0.0805	0.147814453		45.12569592	59.24708278	55.17576051	60.63253461	35.13706025	35.47708566	45.38268161	48.73704994	55.04526845	41.18346937	-0.416	0.082797164	0.265079762
dme-miR-956-3p	own locus	-	-	26.61750438	39.10086615	63.24172436	42.77571677	45.27153294	140.0019485	87.52682354	99.29027599	42.93395292	93.02264524	1.112535187	0.00248	0.00673	Yes-upregulated	39.67949124	26.44959053	27.58788025	31.39899113	81.4151396	70.02056381	143.2668968	73.10557491	31.27898829	91.95204379	1.54	7.98E-07	1.12E-05	Yes-upregulated
dme-miR-958-3p	exon	lncRNA	lncRNA:CR43270	34.10367749	64.46359013	147.5640235	98.2931364	155.6208945	278.1738062	246.5338863	388.3632314	86.10610688	267.1729546	1.629492269	1.51E-05	5.66E-05	Yes-upregulated	55.24007604	27.50757415	31.94386135	35.72988646	137.9772366	111.0992946	246.4902511	140.9136444	37.6053495	159.1201067	2.07	1.47E-10	9.50E-09	Yes-upregulated
dme-miR-958-5p	exon	lncRNA	lncRNA:CR43270	2.495391036	0	11.29316506	6.370851433	13.20419711	29.28145328	27.71682745	40.21884597	5.039851882	27.60533095	2.407677514	0.000371	0.00116	Yes-upregulated	8.55832164	2.115967242	1.451993698	7.579066826	20.56803527	9.336075175	42.7131121	22.2495228	4.926337351	23.71668634	2.21	0.000848362	0.006524307	Yes-upregulated
dme-miR-965-3p	intron	mRNA	kismet	12546.82613	15295.83612	11714.02368	11655.01764	4479.05229	4054.566234	4456.574098	4331.066976	12802.92589	4330.3149	-1.56394239	5.68E-43	3.80E-41	Yes-downregulated	7179.653827	7035.59108	9083.672572	5774.166197	4123.891071	3909.014676	4110.247183	4129.935232	7268.270919	4068.272041	-0.837	1.43E-09	5.76E-08
dme-miR-965-5p	intron	mRNA	kismet	2823.950856	2442.218964	2431.794877	1940.379322	1993.833763	1810.874876	2233.392781	1889.028922	2409.586005	1981.782586	-0.282650177	0.0356	0.0721		3549.369393	3400.359358	3200.194109	3476.626225	3410.008847	2834.432423	3172.33843	3004.745079	3406.637271	3105.381195	-0.133889247	0.12135573	0.352612282
dme-miR-966-3p	intron	mRNA	Pfas	4.990782072	8.454241329	0.752877671	2.7303649	10.3747263	6.405317905	5.835121569	5.027355746	4.232066493	6.91063038	0.755952173	0.349967439	0.465693723		9.33635088	6.347901726	10.16395588	15.15813365	5.142008817	8.402467657	6.228995515	2.119002171	10.25158554	5.47311854	-0.888	0.131896974	0.366680037
dme-miR-966-5p	intron	mRNA	Pfas	143.9008831	161.6873654	162.6215769	180.2040834	256.5386867	227.8463083	242.1575451	255.1383041	162.1034772	245.4202111	0.598599568	3.56E-05	0.000132		165.7202281	178.799232	159.7193067	145.0849935	203.9663497	142.8419502	214.455417	183.2936878	162.3309401	186.1393512	0.197	0.243010232	0.536662681
dme-miR-967-5p	intron	mRNA	bunched	10.81336116	1.056780166	6.775899038	5.4607298	12.26104017	8.235408735	17.50536471	22.62310086	6.026692541	15.15622862	1.288014688	0.0465	0.0911		12.44846784	21.15967242	24.68389286	15.15813365	23.13903968	8.402467657	15.12756054	11.65451194	18.36254169	14.58089495	-0.301	0.501778964	0.760670408
dme-miR-970-3p	intron	mRNA	Tomosyn	9183.039012	8771.275379	9185.860463	10257.98093	8180.000108	8724.042987	9648.373515	9222.684117	9349.538946	8943.775182	-0.0643	0.500402814	0.607761963		18342.03933	16298.23768	15196.56604	16244.10566	17801.63452	16429.62509	17297.03069	15397.72928	16520.23718	16731.5049	0.018203417	0.840471559	0.946254586
dme-miR-970-5p	intron	mRNA	Tomosyn	297.7833303	215.5831539	238.6622217	203.8672459	309.3554751	290.0693966	315.0965647	275.2477271	238.973988	297.4422909	0.313334177	0.0483	0.0938		364.1176843	357.5984639	339.7665252	422.2622946	359.0836157	318.3601635	395.096287	314.6718225	370.936242	346.8029721	-0.097079233	0.450652946	0.717558928
dme-miR-980-3p	own locus	-	CG3777 (antisense)	386.7856106	466.0400533	501.4165288	858.2447002	1097.834674	1455.837255	1162.647973	1192.740151	553.1217232	1227.265013	1.150247127	2.16E-07	1.03E-06	Yes-upregulated	235.7428597	187.2631009	226.5110168	272.8464057	443.9267612	507.8824895	556.1603138	593.320608	230.5908458	525.3225431	1.19	1.46E-14	1.58E-12	Yes-upregulated
dme-miR-980-5p	own locus	-	CG3777 (antisense)	23.29031634	17.96526282	26.35071848	22.75304083	152.7914237	229.6763992	227.5697412	158.361706	22.58983462	192.0998175	3.075483297	4.16E-33	1.98E-31	Yes-upregulated	59.13022224	24.33362328	14.51993698	35.72988646	138.8342381	61.61809615	152.1654619	95.35509771	33.42841724	111.9932234	1.72	4.23E-05	0.000441249	Yes-upregulated
dme-miR-981-3p	own locus	-	-	54.06680578	34.87374548	36.89100587	48.23644657	49.04416069	74.11867862	94.8207255	72.89665832	43.51700093	72.72005578	0.728364979	0.0106	0.0255		55.24007604	31.73950863	45.01180462	44.39167712	23.13903968	70.02056381	30.25512107	63.57006514	44.0957666	46.74619743	0.0753	0.847650046	0.946254586
dme-miR-982-3p	own locus	-	-	98.98384443	113.0754778	105.4028739	138.3384883	341.4228109	271.7684883	299.0499804	321.7507678	113.9501711	308.4980119	1.439174691	4.25E-18	5.47E-17	Yes-upregulated	94.91956728	114.2622311	98.73557143	90.94880191	93.41316018	84.95828409	96.99435873	117.6046205	99.71654292	98.24260588	-0.023866075	0.893784155	0.964942049
dme-miR-982-5p	own locus	-	-	385.1220165	464.9832731	472.0542997	472.3531277	1637.320441	1540.021433	1741.783788	1677.87998	448.6281793	1649.251411	1.878018864	1.47E-65	2.46E-63	Yes-upregulated	854.2761055	793.4877158	744.8727668	804.4638074	1082.392856	1051.242065	543.7023228	1101.881129	799.2750989	944.8045932	0.241	0.258373467	0.552679668
dme-miR-983-3p	own locus	-	-	32.44008347	43.32798681	36.1381282	42.77571677	112.2356754	85.0992236	134.2077961	82.95136982	38.67047881	103.6235162	1.421867494	2.46E-08	1.25E-07	Yes-upregulated	21.00678948	15.86975432	21.77990546	10.82723832	11.1410191	8.402467657	21.35655605	26.48752714	17.3709219	16.84689249	-0.051083755	0.913818135	0.970931768
dme-miR-983-5p	own locus	-	-	727.8223855	865.502956	670.8140048	682.591225	1421.337503	1290.214035	1590.070628	1322.194561	736.6826428	1405.954182	0.932851565	1.15E-13	1.01E-12	Yes-upregulated	647.3203277	590.3548605	606.9333656	423.3450184	424.2157274	403.3184476	468.0645201	471.4779831	566.988393	441.7691696	-0.360921291	0.01778266	0.07363845
dme-miR-984-3p	own locus	-	-	332.7188048	360.3620366	288.352148	273.9466116	796.9676111	635.041518	685.6267844	878.5304167	313.8449003	749.0415826	1.256134026	1.12E-16	1.25E-15	Yes-upregulated	329.1063685	312.1051682	296.2067143	273.9291296	330.8025672	335.1650988	319.4584843	268.0537747	302.8368451	313.3699812	0.0483	0.699160513	0.892604133
dme-miR-984-5p	own locus	-	-	124.7695518	136.3246414	124.2248157	116.4955691	351.7975372	411.7704368	418.6699726	429.8389163	125.4536445	403.0192157	1.683460415	1.18E-32	4.94E-31	Yes-upregulated	91.02942108	111.0882802	92.92759664	123.4305169	118.2662028	132.5722675	153.9451749	167.4011715	104.6189537	143.0462042	0.449242169	0.015730627	0.066855164
dme-miR-986-3p	intron	mRNA	Cyp4e2	53.23500877	40.15764631	44.41978258	24.5732841	26.40839422	31.11154411	39.38707059	28.90729554	40.59643044	31.45357612	-0.381859857	0.254047685	0.367814704		56.79613452	56.07313191	47.91579202	59.54981077	48.84908376	57.88366608	71.18852017	52.97505429	55.08371731	57.72408108	0.0615	0.77958297	0.945151846
dme-miR-986-5p	intron	mRNA	Cyp4e2	7099.387497	6873.2982	7391.000095	8185.63397	5276.963058	4803.073383	4145.853875	4863.966685	7387.329941	4772.46425	-0.629938567	6.04E-09	3.34E-08		8459.511927	7724.338417	7162.68491	7871.40226	6384.660948	7785.353088	6919.524161	6725.712892	7804.484378	6953.812772	-0.167	0.079769622	0.260258462
dme-miR-987-5p	other	unclear	lncRNA:CR45918/CG13739	620.5205709	669.9986253	621.1240785	660.7483058	3182.211503	2395.588896	3461.685871	2748.706754	643.0978951	2947.048256	2.196066262	8.60E-62	9.58E-60	Yes-upregulated	873.7268365	576.6010734	631.6172584	586.8363171	504.7738655	374.3766145	362.1715964	467.2399788	667.1953714	427.1405138	-0.645	0.00038551	0.003112991
dme-miR-988-3p	intron	mRNA	Prp8	6853.175582	6745.4278	7025.101547	8138.307645	8276.202116	8822.867891	8802.280887	9070.606606	7190.503144	8742.989375	0.281951567	0.00283	0.00763		6144.874938	6921.328849	7521.327353	8144.248666	9467.295234	9272.589864	10141.69456	9731.517472	7182.944951	9653.274281	0.426739363	4.53E-05	0.000456939
dme-miR-988-5p	intron	mRNA	Prp8	5636.256553	5026.04647	4925.325723	4248.447784	5459.935504	4119.534458	4526.595557	4817.463644	4959.019133	4730.882291	-0.0679	0.592345251	0.682218324		4867.350925	4752.462426	4885.958792	4573.425467	4895.192394	4963.057563	4591.659551	4780.468899	4769.799403	4807.594602	0.011443141	0.851364746	0.946254586
dme-miR-989-3p	own locus	-	-	9.981564144	13.73814216	10.54028739	13.6518245	9.431569363	7.32036332	8.752682354	2.513677873	11.97795455	7.004573228	-0.756186034	0.188253563	0.294614273		3.8901462	8.463868968	2.903987395	7.579066826	7.713013225	14.00411276	2.669569506	9.535509771	5.709267347	8.480551316	0.557	0.408069803	0.67248238
dme-miR-991-3p	own locus	-	-	9.981564144	5.283900831	7.528776709	9.101216333	21.69260953	25.62127162	8.752682354	36.44832916	7.973864504	23.12872317	1.536599777	0.0035	0.00921	Yes-upregulated	30.34314036	29.62354139	21.77990546	45.47440095	29.13804996	31.74265559	22.24641255	22.2495228	31.80524704	26.34416023	-0.27889075	0.386621201	0.657256041
dme-miR-993-3p	other	lncRNA	lncRNA:CR42721	94.82485937	80.31529262	100.8856079	164.7320156	515.9068441	1120.930633	684.168004	615.8510789	110.1894439	734.21414	2.736312706	3.06E-24	7.30E-23	Yes-upregulated	86.36124564	81.46473882	180.0472185	113.6860024	144.8332483	187.655111	153.0553184	170.5796748	115.3898013	164.0308381	0.521	0.043168452	0.154926778
dme-miR-993-5p	other	lncRNA	lncRNA:CR42721	14.97234622	21.13560332	9.034532051	14.56194613	49.04416069	61.30804281	23.34048628	37.7051681	14.92610693	42.84946447	1.553480683	0.00018	0.000589	Yes-upregulated	10.89240936	11.63781983	13.06794328	14.07540982	14.56902498	15.8713278	8.008708519	20.13052063	12.41839557	14.64489548	0.238	0.584386202	0.812125461
dme-miR-995-3p	intron	mRNA	Cdk2	103837.38	106130.3185	111919.0302	110820.9607	101671.3746	94186.53961	95236.47791	118096.357	108176.9224	102297.6873	-0.0806	0.42241786	0.542333806		134753.8863	125194.3758	126054.8329	130825.5206	166831.6191	138611.7745	152163.6822	147581.0847	129207.1539	151297.0401	0.228	0.004769997	0.025257523
dme-miR-995-5p	intron	mRNA	Cdk2	3525.987534	3338.368545	3354.070024	2879.624848	2605.942615	2205.25945	2685.614702	2744.936238	3274.512738	2560.438251	-0.355550409	0.00155	0.00442		3022.643597	3092.486124	3359.913416	3216.772506	3740.811414	3501.961798	3567.434717	3604.422694	3172.953911	3603.657656	0.185	0.005587784	0.027766987
dme-miR-996-3p	other	lncRNA	lncRNA:CR31044	90853.02863	103025.4984	98773.78603	106122.0027	62367.19557	57739.36569	51853.80782	79765.28311	99693.57894	62931.41305	-0.663716114	1.97E-06	8.45E-06		55470.37269	66863.50686	73497.01698	69155.73661	46479.4747	59414.78241	51901.77034	61721.23575	66246.65829	54879.3158	-0.272	0.03836575	0.140819741
dme-miR-996-5p	other	lncRNA	lncRNA:CR31044	16215.88275	14922.79273	14663.7984	12068.21286	9175.030676	8785.351029	9066.320138	8148.086826	14467.67169	8793.697167	-0.718281459	1.36E-10	8.90E-10		19013.47857	17785.76265	16753.10328	17023.66681	15755.11502	17146.63567	14805.43248	15338.39722	17644.00283	15761.3951	-0.163	0.044837268	0.159147667
dme-miR-998-3p	intron	mRNA	E2f1	38108.7801	38250.15811	37909.64936	41547.96268	39878.56158	39617.80629	43079.24377	45909.81268	38954.13756	42121.35608	0.112731209	0.198385641	0.306762982		36418.7707	35424.46558	43038.54519	41559.27158	53432.32762	46784.93992	52895.74006	54831.30019	39110.26326	51986.07695	0.411	4.09E-05	0.000439899
dme-miR-998-5p	intron	mRNA	E2f1	8189.041583	7634.17992	7582.231024	7619.538314	7639.571184	6559.96058	7251.59733	8424.591392	7756.24771	7468.930122	-0.0546	0.589990904	0.681857999		7364.824786	6874.777569	6125.96141	6735.62496	7420.775724	4826.750865	6398.958107	5939.563086	6775.297181	6146.511946	-0.140622467	0.31791622	0.604040819
dme-miR-999-3p	intron	mRNA	CASK	20962.1165	24257.33193	23839.87145	23472.94705	17575.72951	12879.26422	17668.74811	14202.27998	23133.06673	15581.50546	-0.570180308	7.91E-06	3.18E-05		21132.83022	19105.06823	19799.38606	16540.77199	16871.78793	21154.61274	17133.29709	21598.98913	19144.51412	19189.67172	0.003339759	0.978992549	0.994385514
dme-miR-999-5p	intron	mRNA	CASK	187.1543277	177.5390679	183.7021517	152.9004344	101.8609491	68.62840613	94.8207255	109.3449875	175.3239954	93.66376706	-0.911729312	2.97E-06	1.26E-05		119.0384737	119.5521492	156.8153193	125.5959645	79.70113666	82.15746154	102.3334977	111.247614	130.2504767	93.85992749	-0.468	0.012064085	0.054120825
dme-miR-9a-3p	exon	lncRNA	lncRNA:CR45916	53383.06863	55073.04158	50755.24818	50171.36516	30076.33154	25744.80275	30729.20896	31172.11931	52345.68089	29430.61564	-0.830808017	1.38E-18	1.84E-17		39246.12895	39615.1387	43292.64409	37865.01786	30684.08061	29588.82305	30294.27476	30682.09194	40004.7324	30312.31759	-0.4	1.66E-09	5.95E-08
dme-miR-9a-5p	exon	lncRNA	lncRNA:CR45916	1965744.289	2011006.158	2031948.322	2110009.613	1619112.797	1405536.294	1495667.113	1675018.158	2029677.096	1548833.591	-0.390068299	9.34E-06	3.63E-05		2204118.713	2027532.507	1838518.776	1958086.562	2087521.887	2422583.604	2057974.692	2318398.157	2007064.139	2221619.585	0.147	0.123161514	0.352612282
dme-miR-9b-3p	intron	mRNA	grapes	15579.55803	15172.19284	14603.56818	13521.67711	11859.25532	9414.902275	10889.79563	10352.58232	14719.24904	10629.13389	-0.469702858	4.67E-06	1.93E-05		15119.44222	15182.06496	15078.95455	13635.82394	12735.04184	13024.75848	14213.67791	14080.76943	14754.07142	13513.56191	-0.127	0.094979129	0.294983257
dme-miR-9b-5p	intron	mRNA	grapes	333044.8692	340703.812	337215.4145	337990.0507	265581.6754	222302.0482	248475.523	255682.5154	337238.5366	248010.4405	-0.443370968	1.57E-07	7.71E-07		367208.0165	318239.3572	288686.8389	310976.6909	334200.5781	410120.7119	330988.355	403665.6756	321277.7259	369743.8301	0.203	0.090048426	0.282384869
dme-miR-9c-3p	intron	mRNA	grapes	79.02071614	87.71275379	70.01762339	78.27046047	49.04416069	27.45136245	26.25804706	23.8799398	78.75538845	31.6583775	-1.293476213	8.38E-06	3.33E-05	Yes-downregulated	25.67496492	34.91345949	55.17576051	23.81992431	11.1410191	6.535252622	18.68698655	14.8330152	34.89602731	12.79906837	-1.43	0.001001607	0.007352704	Yes-downregulated
dme-miR-9c-5p	intron	mRNA	grapes	335155.97	347126.9218	345312.6139	361540.3581	225493.7329	181925.6692	207197.873	220589.0586	347283.966	208801.5834	-0.733986061	1.52E-14	1.45E-13		319638.5307	300243.0558	270194.2472	281612.1379	288044.1929	300705.6453	290279.1997	327143.2097	292921.9929	301543.0619	0.041835101	0.627265987	0.840692588
dme-miR-iab-4-5p	other	lncRNA	lncRNA:iab4	0.831797012	1.056780166	6.775899038	11.83158123	4.715784681	4.575227075	1.458780392	15.08206724	5.124014362	6.457964847	0.323892147	0.74126949	0.80124275		3.11211696	2.115967242	10.16395588	2.165447664	1.714002939	4.668037587	2.669569506	2.119002171	4.389371937	2.792653051	-0.585	0.503973583	0.760670408
