# Supplementary material for: Characterisation of the in-vivo miRNA landscape in Drosophila ribonuclease mutants reveals Pacman-mediated regulation of the highly conserved let-7 cluster during apoptotic processes
Source: Front Genet. 2024 Feb 20;15:1272689. doi: 10.3389/fgene.2024.1272689 (PMC10912645; doi:10.3389/fgene.2024.1272689)
Supplement: Supplementary file 1 [file DataSheet1.zip › Supplemental_File_2.xlsx]

## Sheet: Sheet1
RNA	TaqMan ID	Fw	Rv	Probe
snoR442	01742	Not provided by supplier
miR-4911-3p	463864_mat	Not provided by supplier
miR-958-3p	006196_mat	Not provided by supplier
miR-252-5p	464458_mat	Not provided by supplier
miR-2501-5p	461993_mat	Not provided by supplier
miR-4910-5p	464161_mat	Not provided by supplier
miR-312-3p	000322	Not provided by supplier
miR-275-5p	464293_mat	Not provided by supplier
miR-2535b-3p	464534_mat	Not provided by supplier
rpl32	Dm02151827_g1	Not provided by supplier
dilp8	Dm01806038_g1	Not provided by supplier
pre-miR-2501	custom	TGGAGTGCCTGGGCTAAGA	CTGAAAGAAAGTTTGATTGCAAGA	ACTTCCATTCTGAAACTTAAC
lncRNA:let7C	custom	CCAATTCAGGTGAAGGTTACAAGCT	ACACTTTATGCCAACGATCCACTT	TTTCCGTGCCTTATTATTATT
pre-miR-100	custom	CGTAAATCCGAACTTGTGCTGTTT	CCAGTTGTTTGCATTGACAGACT	AATGCCGGTCTTGTAACAG
pre-let-7	custom	CTGGCAAATTGAGGTAGTAGGTTGT	TCAAGCAAAGAAAGCTAGCAC	ATTGTATAGTATGATGTGTAATTAC
pre-miR-125	custom	TTCCCTGAGACCCTAACTTGTGA	CAGCAAGTTTGCGTCCAATACC	TTGTGAAACTGGTATTAAAAG
pre-dilp8	custom	TGGAATATACTCATACTCACTTGTTGTTTCG,	AGCATCCAGCGGCACATATGCA	ATGCAACTGCAATGGAG
